# Supplementary material for: Transgenerational Paternal Inheritance of TaCKX GFMs Expression Patterns Indicate a Way to Select Wheat Lines with Better Parameters for Yield-Related Traits
Source: Int J Mol Sci. 2023 May 3;24(9):8196. doi: 10.3390/ijms24098196 (PMC10179260; doi:10.3390/ijms24098196)
Supplement: Supplementary file 1 [file ijms-24-08196-s001.zip]

Archive with 1 entries (1 files):
- ijms-2346183-supplementary.pdf
